# Supplementary material for: Development of Mass Spectrometry-Based SCFA Analysis Methods in Diverse Samples for Microbiome Research
Source: Life (Basel). 2026 Jun 9;16(6):974. doi: 10.3390/life16060974 (PMC13302153; doi:10.3390/life16060974)
Supplement: Supplementary file 1 [file life-16-00974-s001.zip]

Archive with 1 entries (1 files):
- life-4313988-supplementary.pdf
